# Supplementary material for: Non-adherence to cardiometabolic medication as assessed by LC-MS/MS in urine and its association with kidney and cardiovascular outcomes in type 2 diabetes mellitus
Source: Diabetologia. 2024 Apr 22;67(7):1283–94. doi: 10.1007/s00125-024-06149-w (PMC11153278; doi:10.1007/s00125-024-06149-w)
Supplement: Supplementary file 2 — ESM2 (XLSX 55 KB) [file 125_2024_6149_MOESM2_ESM.xlsx]

## Sheet: Information
Non-adherence to cardiometabolic medication as assessed by LC-MS/MS in urine and its association with kidney and cardiovascular outcomes in type 2 diabetes mellitus
ESM Table 2
Table of content
* Overview on the targets used to verify drug consumption by LC-MS/MS analysis of urine samples
* References

## Sheet: Targets
Overview on the targets used to verify drug consumption by non-targeted LC-MS/MS analysis of urine samples.
Compound	Target(s)	IUPAC Name	CAS_RN	DTXSID	SMILES	InChIKey	Molecular Formula	[M+H]+	Retention time [min]	Included in the QC sample	MS/MS spectrum of a reference standard	MS/MS library1	MS/MS spectrum in metabolite library	Reference
Alfuzosin	Alfuzosin	N-{3-[(4-Amino-6,7-dimethoxyquinazolin-2-yl)(methyl)amino]propyl}oxolane-2-carboxamide	81403-80-7	DTXSID6048549	COC1=CC2=C(C=C1OC)C(N)=NC(=N2)N(C)CCCNC(=O)C1CCCO1	WNMJYKCGWZFFKR-UHFFFAOYSA-N	C19H27N5O4	390.214	5.32		ü	Eawag
	Alfuzosin-M: -CH2 (1)						C18H25N5O4	376.198	4.74				ü	1
	Alfuzosin-M: -CH2 (2)						C18H25N5O4	376.198	4.92				ü	1
Aliskiren	Aliskiren	(2S,4S,5S,7S)-5-Amino-N-(3-amino-2,2-dimethyl-3-oxopropyl)-4-hydroxy-7-{[4-methoxy-3-(3-methoxypropoxy)phenyl]methyl}-8-methyl-2-(propan-2-yl)nonanamide	173334-57-1	DTXSID40891494	COCCCOC1=C(OC)C=CC(C[C@@H](C[C@H](N)[C@@H](O)C[C@@H](C(C)C)C(=O)NCC(C)(C)C(N)=O)C(C)C)=C1	UXOWGYHJODZGMF-QORCZRPOSA-N	C30H53N3O6	552.401	7.39		ü	Eawag
Amiloride	Amiloride	3,5-Diamino-N-carbamimidoyl-6-chloropyrazine-2-carboxamide	2609-46-3	DTXSID9043853	NC(=N)NC(=O)C1=NC(Cl)=C(N)N=C1N	XSDQTOBWRPYKKA-UHFFFAOYSA-N	C6H8ClN7O	230.055	3.07	ü	ü	WRTMD
Amlodipine	Amlodipine	3-Ethyl 5-methyl 2-[(2-aminoethoxy)methyl]-4-(2-chlorophenyl)-6-methyl-1,4-dihydropyridine-3,5-dicarboxylate	88150-42-9	DTXSID7022596	CCOC(=O)C1=C(COCCN)NC(C)=C(C1C1=CC=CC=C1Cl)C(=O)OC	HTIQEAQVCYTUBX-UHFFFAOYSA-N	C20H25ClN2O5	409.152	7.81		ü	WRTMD
	Amlodipine-M: -H2						C20H23ClN2O5	407.137	7.14				ü	2
	Amlodipine-M: -NH5, +O2						C20H20ClNO7	422.101	8.21				ü	2
Atenolol	Atenolol	2-(4-{2-Hydroxy-3-[(propan-2-yl)amino]propoxy}phenyl)acetamide	29122-68-7	DTXSID2022628	CC(C)NCC(O)COC1=CC=C(CC(N)=O)C=C1	METKIMKYRPQLGS-UHFFFAOYSA-N	C14H22N2O3	267.17	3.09	ü	ü	WRTMD, Eawag
	Atenolol-M: +O						C14H22N2O4	283.165	2.61				ü	3
	Atenolol-M: +C6H8O6						C20H30N2O9	443.202	3				ü	3
Atorvastatin	Atorvastatin	(3R,5R)-7-[2-(4-Fluorophenyl)-3-phenyl-4-(phenylcarbamoyl)-5-(propan-2-yl)-1H-pyrrol-1-yl]-3,5-dihydroxyheptanoic acid	134523-00-5	DTXSID8029868	CC(C)C1=C(C(=O)NC2=CC=CC=C2)C(=C(N1CC[C@@H](O)C[C@@H](O)CC(O)=O)C1=CC=C(F)C=C1)C1=CC=CC=C1	XUKUURHRXDUEBC-KAYWLYCHSA-N	C33H35FN2O5	559.26	9.6	ü	ü	WRTMD, Eawag
	Atorvastatin-M: +C6H8O6						C39H43FN2O11	735.292	8.56					4
	Atorvastatin-M: +O						C33H35FN2O6	575.255	9.34				ü	4, 5
	Atorvastatin-M: +O, +C6H8O6						C39H43FN2O12	751.287	8.04					4, 5
	Atorvastatin-M: -H2O						C33H33FN2O4	541.25	10.29				ü	4, 5
Benazepril	Benazepril	[(3S)-3-{[(2S)-1-Ethoxy-1-oxo-4-phenylbutan-2-yl]amino}-2-oxo-2,3,4,5-tetrahydro-1H-1-benzazepin-1-yl]acetic acid	86541-75-5	DTXSID5022645	CCOC(=O)[C@H](CCC1=CC=CC=C1)N[C@H]1CCC2=CC=CC=C2N(CC(O)=O)C1=O	XPCFTKFZXHTYIP-PMACEKPBSA-N	C24H28N2O5
	Benazepril-M: -C2H4						C22H24N2O5	397.176	5.34				ü	6
	Benazepril-M: -C2H4, +C6H8O6						C28H32N2O11	573.208	4.59				ü	6
Bendroflumethiazide	Bendroflumethiazide	3-Benzyl-1,1-dioxo-6-(trifluoromethyl)-1,2,3,4-tetrahydro-1lambda~6~,2,4-benzothiadiazine-7-sulfonamide	73-48-3	DTXSID5022647	NS(=O)(=O)C1=C(C=C2NC(CC3=CC=CC=C3)NS(=O)(=O)C2=C1)C(F)(F)F	HDWIHXWEUNVBIY-UHFFFAOYSA-N	C15H14F3N3O4S2	422.045	8.05	ü	ü	WRTMD
Betaxolol	Betaxolol	1-{4-[2-(Cyclopropylmethoxy)ethyl]phenoxy}-3-[(propan-2-yl)amino]propan-2-ol	63659-18-7	DTXSID2022674	CC(C)NCC(O)COC1=CC=C(CCOCC2CC2)C=C1	NWIUTZDMDHAVTP-UHFFFAOYSA-N	C18H29NO3	308.222	6.65	ü	ü	WRTMD
	Betaxolol-M: + O (1)						C18H29NO4	324.217	4.99				ü	7, 8
	Betaxolol-M: + O (2)						C18H29NO4	324.217	4.71				ü	7, 9
Bezafibrate	Bezafibrate	2-{4-[2-(4-Chlorobenzamido)ethyl]phenoxy}-2-methylpropanoic acid	41859-67-0	DTXSID3029869	CC(C)(OC1=CC=C(CCNC(=O)C2=CC=C(Cl)C=C2)C=C1)C(O)=O	IIBYAHWJQTYFKB-UHFFFAOYSA-N	C19H20ClNO4	362.115	8.22		ü	WRTMD, Eawag
	Bezafibrate-M: +C6H8O6						C25H28ClNO10	538.147	6.92				ü
Bisoprolol	Bisoprolol	1-[(Propan-2-yl)amino]-3-[4-({2-[(propan-2-yl)oxy]ethoxy}methyl)phenoxy]propan-2-ol	66722-44-9	DTXSID6022682	CC(C)NCC(O)COC1=CC=C(COCCOC(C)C)C=C1	VHYCDWMUTMEGQY-UHFFFAOYSA-N	C18H31NO4	326.233	5.93	ü	ü	WRTMD, Eawag
	Bisoprolol-M: +O						C18H31NO5	342.227	4.43
Candesartan	Candesartan	2-Ethoxy-1-{[2'-(1H-tetrazol-5-yl)[1,1'-biphenyl]-4-yl]methyl}-1H-benzimidazole-7-carboxylic acid	139481-59-7	DTXSID0022725	CCOC1=NC2=CC=CC(C(O)=O)=C2N1CC1=CC=C(C=C1)C1=C(C=CC=C1)C1=NN=NN1	HTQMVQVXFRQIKW-UHFFFAOYSA-N	C24H20N6O3	441.167	7.91		ü	WRTMD, Eawag
Captopril	Captopril	1-[(2S)-2-Methyl-3-sulfanylpropanoyl]-L-proline	62571-86-2	DTXSID1037197	C[C@H](CS)C(=O)N1CCC[C@H]1C(O)=O	FAKRSMQSSFJEIM-RQJHMYQMSA-N	C9H15NO3S
	Captopril-M: +C3H5NO2S						C12H20N2O5S2	337.089	3.22					6
	Captopril-M: +C9H13NO3S						C18H28N2O6S2	433.146	5.99					6
Carvedilol	Carvedilol	1-[(9H-Carbazol-4-yl)oxy]-3-{[2-(2-methoxyphenoxy)ethyl]amino}propan-2-ol	72956-09-3	DTXSID8022747	COC1=C(OCCNCC(O)COC2=CC=CC3=C2C2=C(N3)C=CC=C2)C=CC=C1	OGHNVEJMJSYVRP-UHFFFAOYSA-N	C24H26N2O4	407.197	8.24	ü	ü	WRTMD
Chlortalidon	Chlortalidon	2-Chloro-5-(1-hydroxy-3-oxo-2,3-dihydro-1H-isoindol-1-yl)benzene-1-sulfonamide	77-36-1	DTXSID4022812	NS(=O)(=O)C1=C(Cl)C=CC(=C1)C1(O)NC(=O)C2=CC=CC=C12	JIVPVXMEBJLZRO-UHFFFAOYSA-N	C14H11ClN2O4S	339.02	5.46	ü	ü	WRTMD, Eawag		6
Cilazapril	Cilazapril	(1S,9S)-9-{[(2S)-1-Ethoxy-1-oxo-4-phenylbutan-2-yl]amino}-10-oxooctahydro-6H-pyridazino[1,2-a][1,2]diazepine-1-carboxylic acid	88768-40-5	DTXSID1048629	CCOC(=O)[C@H](CCC1=CC=CC=C1)N[C@H]1CCCN2CCC[C@H](N2C1=O)C(O)=O	HHHKFGXWKKUNCY-FHWLQOOXSA-N	C22H31N3O5	418.234	7.52		ü	WRTMD
	Cilazapril-M: -C2H4						C20H27N3O5	390.202	5.18				ü	6, 9, 10
Ciprofibrate	Ciprofibrate	2-[4-(2,2-Dichlorocyclopropyl)phenoxy]-2-methylpropanoic acid	52214-84-3	DTXSID8020331	CC(C)(OC1=CC=C(C=C1)C1CC1(Cl)Cl)C(O)=O	KPSRODZRAIWAKH-UHFFFAOYSA-N	C13H14Cl2O3	289.039	9
	Ciprofibrate-M: +C6H8O6						C19H22Cl2O9	465.071	7.41
Clopamide	Clopamide	4-Chloro-N-(2,6-dimethylpiperidin-1-yl)-3-sulfamoylbenzamide	636-54-4	DTXSID1022847	CC1CCCC(C)N1NC(=O)C1=CC=C(Cl)C(=C1)S(N)(=O)=O	LBXHRAWDUMTPSE-UHFFFAOYSA-N	C14H20ClN3O3S	346.099	5.96	ü	ü	WRTMD
Clopidogrel	Clopidogrel	Methyl (2S)-(2-chlorophenyl)(6,7-dihydrothieno[3,2-c]pyridin-5(4H)-yl)acetate	113665-84-2	DTXSID6022848	COC(=O)[C@@H](N1CCC2=C(C1)C=CS2)C1=CC=CC=C1Cl	GKTWGGQPFAXNFI-HNNXBMFYSA-N	C16H16ClNO2S	322.066	10.3	ü	ü	WRTMD
	Clopidogrel-M: -CH2, +O						C15H14NO3SCl	324.046	4.86				ü	11
	Clopidogrel-M: -CH2, +O, +C6H8O6						C21H22NO9SCl	500.078	6.55				ü
	Clopidogrel-M: -CH2						C15H14ClNO2S	308.051	5.4				ü	11
	Clopidogrel-M: -CH2, +C6H8O6						C21H22ClNO8S	484.083	6.6				ü
Diltiazem	Diltiazem	5-[2-(Dimethylamino)ethyl]-2-(4-methoxyphenyl)-4-oxo-2,3,4,5-tetrahydro-1,5-benzothiazepin-3-yl acetate	34933-06-7	DTXSID50881104	COC1=CC=C(C=C1)C1SC2=CC=CC=C2N(CCN(C)C)C(=O)C1OC(C)=O	HSUGRBWQSSZJOP-UHFFFAOYSA-N	C22H26N2O4S	415.169	7.7	ü	ü	WRTMD, Eawag
	Dilitazem-M: -CH2 (1)						C21H24O4N2S	401.153	7.42				ü	12
	Dilitazem-M: -CH2 (2)						C21H24O4N2S	401.153	6.12				ü	12
	Dilitazem-M: -C2H4 (1)						C20H22O4N2S	387.137	7.13				ü	12
	Dilitazem-M: -C2H4 (2)						C20H22O4N2S	387.137	6				ü	12
	Dilitazem-M: -C3H4O (1)						C19H22O3N2S	359.142	6.38				ü	12
	Dilitazem-M: -C3H4O (2)						C19H22O3N2S	359.142	5.29				ü	12
	Dilitazem-M: -C4H6O (1)						C18H20O3N2S	345.127	5.2				ü	12
	Dilitazem-M: -C4H6O (2)						C18H20O3N2S	345.127	6.08				ü	12
	Dilitazem-M: -C5H8O						C17H18O3N2S	331.111	4.98				ü	12
Dipyridamole	Dipyridamole	2,2',2'',2'''-{[4,8-Di(piperidin-1-yl)pyrimido[5,4-d]pyrimidine-2,6-diyl]dinitrilo}tetra(ethan-1-ol)	58-32-2	DTXSID6040668	OCCN(CCO)C1=NC(N2CCCCC2)=C2N=C(N=C(N3CCCCC3)C2=N1)N(CCO)CCO	IZEKFCXSFNUWAM-UHFFFAOYSA-N	C24H40N8O4	505.325	7.27		ü	WRTMD
	Dipyridamole-M: +C6H8O6						C30H48N8O10	681.357	6.18				ü
Doxazosin	Doxazosin	[4-(4-Amino-6,7-dimethoxyquinazolin-2-yl)piperazin-1-yl](2,3-dihydro-1,4-benzodioxin-2-yl)methanone	74191-85-8	DTXSID7022964	COC1=C(OC)C=C2C(N)=NC(=NC2=C1)N1CCN(CC1)C(=O)C1COC2=C(O1)C=CC=C2	RUZYUOTYCVRMRZ-UHFFFAOYSA-N	C23H25N5O5	452.193	7.22	ü	ü	WRTMD, Eawag
Enalapril	Enalapril	N-[(2S)-1-Ethoxy-1-oxo-4-phenylbutan-2-yl]-L-alanyl-L-proline	75847-73-3	DTXSID5022982	CCOC(=O)[C@H](CCC1=CC=CC=C1)N[C@@H](C)C(=O)N1CCC[C@H]1C(O)=O	GBXSMTUPTTWBMN-XIRDDKMYSA-N	C20H28N2O5	377.207	6.33		ü	WRTMD
	Enalapril-M: -C2H4						C18H24N2O5	349.176	4.25				ü	6, 13, 14
Eplerenone	Eplerenone	Methyl (2'R,4aS,4bR,5aR,6aS,9aS,9bR,10R)-4a,6a-dimethyl-2,5'-dioxo-2,4,4a,5a,6,6a,8,9,9a,9b,10,11-dodecahydro-3H-spiro[cyclopenta[7,8]phenanthro[4b,5-b]oxirene-7,2'-oxolane]-10-carboxylate	107724-20-9	DTXSID2046094	COC(=O)[C@@H]1CC2=CC(=O)CC[C@]2(C)[C@@]23O[C@@H]2C[C@@]2(C)[C@@H](CC[C@@]22CCC(=O)O2)[C@H]13	JUKPWJGBANNWMW-VWBFHTRKSA-N	C24H30O6	415.212	7.72				ü
	Eplerenone-M: +O						C24H30O7	431.206	6.76				ü	15
Eprosartan	Eprosartan	4-({2-Butyl-5-[(1E)-2-carboxy-3-(thiophen-2-yl)prop-1-en-1-yl]-1H-imidazol-1-yl}methyl)benzoic acid	133040-01-4	DTXSID0022989	CCCCC1=NC=C(\C=C(/CC2=CC=CS2)C(O)=O)N1CC1=CC=C(C=C1)C(O)=O	OROAFUQRIXKEMV-LDADJPATSA-N	C23H24N2O4S	425.153	6.34		ü	Eawag
Ezetimibe	Ezetimibe	(3R,4S)-1-(4-Fluorophenyl)-3-[(3S)-3-(4-fluorophenyl)-3-hydroxypropyl]-4-(4-hydroxyphenyl)azetidin-2-one	163222-33-1	DTXSID1044223	O[C@@H](CC[C@@H]1[C@H](N(C1=O)C1=CC=C(F)C=C1)C1=CC=C(O)C=C1)C1=CC=C(F)C=C1	OLNTVTPDXPETLC-XPWALMASSA-N	C24H21F2NO3	410.156	8.99	ü	ü	WRTMD
	Ezetimibe-M: +C6H8O6						C30H29F2NO9	586.188	7.3				ü	16
Felodipine	Felodipine	5-O-ethyl 3-O-methyl 4-(2,3-dichlorophenyl)-2,6-dimethyl-1,4-dihydropyridine-3,5-dicarboxylate	72509-76-3	DTXSID4023042	CCOC(=O)C1=C(NC(=C(C1C2=C(C(=CC=C2)Cl)Cl)C(=O)OC)C)C	RZTAMFZIAATZDJ-UHFFFAOYSA-N	C18H19Cl2NO4	384.076	10.05	ü	ü	WRTMD
	Felodipine-M: -C2H5, +O						C17H15Cl2NO5	384.04	6.93				ü	17, 18
Fenofibrate	Fenofibrate	Propan-2-yl 2-[4-(4-chlorobenzoyl)phenoxy]-2-methylpropanoate	49562-28-9	DTXSID2029874	CC(C)OC(=O)C(C)(C)OC1=CC=C(C=C1)C(=O)C1=CC=C(Cl)C=C1	YMTINGFKWWXKFG-UHFFFAOYSA-N	C20H21ClO4	361.12	11.57	ü	ü	WRTMD, Eawag
	Fenofibrate-M: -C3H6						C17H15ClO4	319.073	9.27				ü	19
	Fenofibrate-M: -C3H6, +C6H8O6						C23H23ClO10	495.106	7.27				ü	19
Fluvastatin	Fluvastatin	rel-(3R,5S,6E)-7-[3-(4-Fluorophenyl)-1-(propan-2-yl)-1H-indol-2-yl]-3,5-dihydroxyhept-6-enoic acid	93957-54-1	DTXSID2020636	CC(C)N1C(\C=C\[C@@H](O)C[C@@H](O)CC(O)=O)=C(C2=C1C=CC=C2)C1=CC=C(F)C=C1	FJLGEFLZQAZZCD-MCBHFWOFSA-N	C24H26FNO4	412.192	9.42		ü	Eawag
	Fluvastatin-M: +C6H8O6						C30H34FNO10	588.224	8.24				ü	20
	Fluvastatin-M: +O						C24H26FNO5	428.187	7.61				ü	20
	Fluvastatin-M: -CH4, +O4						C23H22FNO8	460.14	7.69					20
Fosinopril	Fosinopril	(4S)-4-Cyclohexyl-1-({[2-methyl-1-(propanoyloxy)propoxy](4-phenylbutyl)phosphoryl}acetyl)-L-proline	98048-97-6	DTXSID1023079	CCC(=O)OC(OP(=O)(CCCCC1=CC=CC=C1)CC(=O)N1C[C@@H](C[C@H]1C(O)=O)C1CCCCC1)C(C)C	BIDNLKIUORFRQP-FKDWWROVSA-N	C30H46NO7P	564.308	11		ü	WRTMD, Eawag
	Fosinopril-M: -C7H12O2						C23H34NO5P	436.225	9.79				ü	6, 21
	Fosinopril-M: -C7H12O2, +C6H8O6						C29H42NO11P	612.257	7.27					6
Glibenclamid	Glibenclamid	5-Chloro-N-(2-{4-[(cyclohexylcarbamoyl)sulfamoyl]phenyl}ethyl)-2-methoxybenzamide	10238-21-8	DTXSID0037237	COC1=C(C=C(Cl)C=C1)C(=O)NCCC1=CC=C(C=C1)S(=O)(=O)NC(=O)NC1CCCCC1	ZNNLBTZKUZBEKO-UHFFFAOYSA-N	C23H28ClN3O5S	494.151	n.a.		ü	WRTMD
	Glibenclamid-M: +O (1)						C23H28ClN3O6S	510.146	7.81				ü	22
	Glibenclamid-M: +O (2)						C23H28ClN3O6S	510.146	7.58				ü	22
Gliclazide	Gliclazide	N-[(Hexahydrocyclopenta[c]pyrrol-2(1H)-yl)carbamoyl]-4-methylbenzene-1-sulfonamide	21187-98-4	DTXSID9023095	CC1=CC=C(C=C1)S(=O)(=O)NC(=O)NN1CC2CCCC2C1	BOVGTQGAOIONJV-UHFFFAOYSA-N	C15H21N3O3S	324.138	8.77	ü	ü	WRTMD
	Gliclazide-M: +O (1)						C15H21N3O4S	340.132	6.61				ü	23
	Gliclazide-M: +O (2)						C15H21N3O4S	340.132	5.86				ü	23
	Gliclazide-M: +O (2)						C15H21N3O4S	340.132	6.05				ü	23
	Gliclazide-M: +O (2)						C15H21N3O4S	340.132	6.2				ü	23
	Gliclazide-M: +O, +C6H8O6 (1)						C21H27N3O11S	516.166	5.11				ü	23
	Gliclazide-M: +O, +C6H8O6 (2)						C21H27N3O11S	516.166	5.29				ü	23
	Gliclazide-M: -H2, +O2						C15H19N3O5S	354.112	6.38				ü	23
Glimepiride	Glimepiride	3-Ethyl-4-methyl-N-{2-[4-({[(1r,4r)-4-methylcyclohexyl]carbamoyl}sulfamoyl)phenyl]ethyl}-2-oxo-2,5-dihydro-1H-pyrrole-1-carboxamide	93479-97-1	DTXSID5040675	CCC1=C(C)CN(C(=O)NCCC2=CC=C(C=C2)S(=O)(=O)NC(=O)N[C@H]2CC[C@H](C)CC2)C1=O	WIGIZIANZCJQQY-RUCARUNLSA-N	C24H34N4O5S	491.232	9.86	ü	ü	WRTMD
	Glimepiride-M: -H2, +O2						C24H32N4O7S	521.206	7.59				ü	24
	Glimepiride-M: +O						C24H34N4O6S	507.227	7.64				ü	24
Glipizide	Glipizide	N-(2-{4-[(Cyclohexylcarbamoyl)sulfamoyl]phenyl}ethyl)-5-methylpyrazine-2-carboxamide	29094-61-9	DTXSID0040676	CC1=NC=C(N=C1)C(=O)NCCC1=CC=C(C=C1)S(=O)(=O)NC(=O)NC1CCCCC1	ZJJXGWJIGJFDTL-UHFFFAOYSA-N	C21H27N5O4S	446.186	8.09		ü	WRTMD
	Glipizide-M: +O						C21H27N5O5S	462.181	5.78				ü	25
Gliquidone	Gliquidone	N-(Cyclohexylcarbamoyl)-4-[2-(7-methoxy-4,4-dimethyl-1,3-dioxo-3,4-dihydroisoquinolin-2(1H)-yl)ethyl]benzene-1-sulfonamide	33342-05-1	DTXSID4023096	COC1=CC=C2C(=C1)C(=O)N(CCC1=CC=C(C=C1)S(=O)(=O)NC(=O)NC1CCCCC1)C(=O)C2(C)C	LLJFMFZYVVLQKT-UHFFFAOYSA-N	C27H33N3O6S	528.216	10.7	ü	ü	WRTMD
	Gliquidone-M: +O						C27H33N3O7S	544.211	8.53				ü	25
Hydrochlorothiazide	Hydrochlorothiazide	6-Chloro-1,1-dioxo-1,2,3,4-tetrahydro-1lambda~6~,2,4-benzothiadiazine-7-sulfonamide	58-93-5	DTXSID2020713	NS(=O)(=O)C1=CC2=C(NCNS2(=O)=O)C=C1Cl	JZUFKLXOESDKRF-UHFFFAOYSA-N	C7H8ClN3O4S2	297.972	3.82		ü	WRTMD
	Hydrochlorothiazide-M: -C						C6H8ClN3O4S2	285.972	3.33				ü	26
	Hydrochlorothiazide-M: -H2						C7H6ClN3O4S2	295.956	3.49				ü
Imidapril	Imidapril	(4S)-3-{N-[(2S)-1-Ethoxy-1-oxo-4-phenylbutan-2-yl]-L-alanyl}-1-methyl-2-oxoimidazolidine-4-carboxylic acid	89371-37-9	DTXSID2048242	CCOC(=O)[C@H](CCC1=CC=CC=C1)N[C@@H](C)C(=O)N1[C@@H](CN(C)C1=O)C(O)=O	KLZWOWYOHUKJIG-BPUTZDHNSA-N	C20H27N3O6	406.197	5.98		ü	WRTMD
	Imidapril-M: -C2H4						C18H23N3O6	378.166	3.89				ü	27
Indapamide	Indapamide	4-Chloro-N-(2-methyl-2,3-dihydro-1H-indol-1-yl)-3-sulfamoylbenzamide	26807-65-8	DTXSID7044633	CC1CC2=C(C=CC=C2)N1NC(=O)C1=CC(=C(Cl)C=C1)S(N)(=O)=O	NDDAHWYSQHTHNT-UHFFFAOYSA-N	C16H16ClN3O3S	366.067	7.4	ü	ü	WRTMD, Eawag
	Indapamide-M: -H2						C16H14ClN3O3S	364.052	8.05				ü	28
	Indapamide-M: -H2, +C6H8O6						C22H22ClN3O9S	540.084	4.3					28
Irbesartan	Irbesartan	2-Butyl-3-{[2'-(1H-tetrazol-5-yl)[1,1'-biphenyl]-4-yl]methyl}-1,3-diazaspiro[4.4]non-1-en-4-one	138402-11-6	DTXSID0023169	CCCCC1=NC2(CCCC2)C(=O)N1CC1=CC=C(C=C1)C1=CC=CC=C1C1=NN=NN1	YOSHYTLCDANDAN-UHFFFAOYSA-N	C25H28N6O	429.24	8.4	ü	ü	WRTMD, Eawag
	Irbesartan-M: +O (1)						C25H28N6O2	445.235	6.97				ü
	Irbesartan-M: +O (2)						C25H28N6O2	445.235	7.22				ü	29
	Irbesartan-M: -H2, +O						C25H26N6O2	443.219	7.55				ü	29
Lercanidipine	Lercanidipine	1-[(3,3-Diphenylpropyl)(methyl)amino]-2-methylpropan-2-yl methyl 2,6-dimethyl-4-(3-nitrophenyl)-1,4-dihydropyridine-3,5-dicarboxylate	100427-26-7	DTXSID2048327	COC(=O)C1=C(C)NC(C)=C(C1C1=CC(=CC=C1)[N+]([O-])=O)C(=O)OC(C)(C)CN(C)CCC(C1=CC=CC=C1)C1=CC=CC=C1	ZDXUKAKRHYTAKV-UHFFFAOYSA-N	C36H41N3O6	612.307	12.02	ü	ü	WRTMD
	Lercanidipine-M: -C16H19N, +O2						C20H22N2O8	419.145	8.23					30
	Lercanidipine-M: -C16H17NO						C20H24N2O5	373.17	6.45				ü	30
	Lercanidipine-M: -C16H17NO, +C6H8O6						C26H32N2O5	549.208	5.39				ü	30
Linagliptin	Linagliptin	8-[(3R)-3-aminopiperidin-1-yl]-7-but-2-ynyl-3-methyl-1-[(4-methylquinazolin-2-yl)methyl]purine-2,6-dione	668270-12-0	n.a.	CC#CCN1C2=C(N=C1N3CCC[C@H](C3)N)N(C(=O)N(C2=O)CC4=NC5=CC=CC=C5C(=N4)C)C	LTXREWYXXSTFRX-QGZVFWFLSA-N	C25H26N8O2	473.241	6.56		ü	WRTMD
Lisinopril	Lisinopril	N~2~-[(1S)-1-Carboxy-3-phenylpropyl]-L-lysyl-L-proline	76547-98-3	DTXSID6040537	NCCCC[C@H](N[C@@H](CCC1=CC=CC=C1)C(O)=O)C(=O)N1CCC[C@H]1C(O)=O	RLAWWYSOJDYHDC-BZSNNMDCSA-N	C21H31N3O5	406.234	3.71		ü	WRTMD		6
Losartan	Losartan	(2-Butyl-4-chloro-1-{[2'-(1H-tetrazol-5-yl)[1,1'-biphenyl]-4-yl]methyl}-1H-imidazol-5-yl)methanol	114798-26-4	DTXSID7023227	CCCCC1=NC(Cl)=C(CO)N1CC1=CC=C(C=C1)C1=CC=CC=C1C1=NN=NN1	PSIFNNKUMBGKDQ-UHFFFAOYSA-N	C22H23ClN6O	423.17	7.93	ü	ü	WRTMD, Eawag
Metformin	Metformin	N,N-Dimethyltriimidodicarbonic diamide	657-24-9	DTXSID2023270	CN(C)C(=N)NC(N)=N	XZWYZXLIPXDOLR-UHFFFAOYSA-N	C4H11N5	130.109	2.07		ü	WRTMD, Eawag
Metoprolol	Metoprolol	1-[4-(2-Methoxyethyl)phenoxy]-3-[(propan-2-yl)amino]propan-2-ol	51384-51-1	DTXSID2023309	COCCC1=CC=C(OCC(O)CNC(C)C)C=C1	IUBSYMUCCVWXPE-UHFFFAOYSA-N	C15H25NO3	268.191	5.02	ü	ü	WRTMD, Eawag
	Metoprolol-M: +O						C15H25NO4	284.186	3.49				ü	31, 32
	Metoprolol-M: -CH2						C14H23NO3	254.175	3.57				ü	31, 32
Moxonidine	Moxonidine	4-Chloro-N-(4,5-dihydro-1H-imidazol-2-yl)-6-methoxy-2-methylpyrimidin-5-amine	75438-57-2	DTXSID5045170	COC1=NC(C)=NC(Cl)=C1NC1=NCCN1	WPNJAUFVNXKLIM-UHFFFAOYSA-N	C9H12ClN5O	242.08	3.28		ü	WRTMD
Nateglinide	Nateglinide	N-[(1r,4R)-4-(Propan-2-yl)cyclohexane-1-carbonyl]-D-phenylalanine	105816-04-4	DTXSID9040687	CC(C)[C@H]1CC[C@@H](CC1)C(=O)N[C@H](CC1=CC=CC=C1)C(O)=O	OELFLUMRDSZNSF-BRWVUGGUSA-N	C19H27NO3
	Nateglinide-M: +C6H8O6						C25H35NO9	494.238	7.92				ü	33
Nebivolol	Nebivolol	2,2'-Azanediylbis[1-(6-fluoro-3,4-dihydro-2H-1-benzopyran-2-yl)ethan-1-ol]	99200-09-6	DTXSID9040556	OC(CNCC(O)C1CCC2=C(O1)C=CC(F)=C2)C1CCC2=CC(F)=CC=C2O1	KOHIRBRYDXPAMZ-UHFFFAOYSA-N	C22H25F2NO4	406.182	8.34	ü	ü	WRTMD
	Nebivolol-M: +C6H8O6						C28H33F2NO10	582.215	7.19				ü	6, 34, 35
	Nebivolol-M: +O						C22H25F2NO5	422.177	6.78				ü	34
	Nebivolol-M: +O, +C6H8O6						C28H33F2NO11	598.209	5.3				ü	6, 34, 35
Nicorandil	Nicorandil	2-[(Pyridine-3-carbonyl)amino]ethyl nitrate	65141-46-0	DTXSID8045692	[O-][N+](=O)OCCNC(=O)C1=CN=CC=C1	LBHIOVVIQHSOQN-UHFFFAOYSA-N	C8H9N3O4	212.067	3.85		ü	WRTMD
	Nicorandil-M: -NO2						C8H10N2O2	167.082	2.18					36
Nifedipine	Nifedipine	Dimethyl 2,6-dimethyl-4-(2-nitrophenyl)-1,4-dihydropyridine-3,5-dicarboxylate	21829-25-4	DTXSID2025715	COC(=O)C1=C(C)NC(C)=C(C1C1=CC=CC=C1[N+]([O-])=O)C(=O)OC	HYIMSNHJOBLJNT-UHFFFAOYSA-N	C17H18N2O6	347.124	n.a.	ü	ü
	Nifedipine-M: -CH4						C16H14N2O6	331.092	4.87				ü	37
	Nifedipine-M: -CH2, +O						C16H14N2O7	347.087	5.12				ü	37
	Nifedipine-M: -CH6						C16H12N2O6	329.077	7.95				ü	37
Nitrendipine	Nitrendipine	Ethyl methyl 2,6-dimethyl-4-(3-nitrophenyl)-1,4-dihydropyridine-3,5-dicarboxylate	39562-70-4	DTXSID0023373	CCOC(=O)C1=C(C)NC(C)=C(C1C1=CC=CC(=C1)[N+]([O-])=O)C(=O)OC	PVHUJELLJLJGLN-UHFFFAOYSA-N	C18H20N2O6
	Nitrendipine-M: -CH4						C17H16N2O6	345.108	5.84				ü
	Nitrendipine-M: -CH4, + O						C17H16N2O7	361.103	5.78				ü
	Nitrendipine-M: -C2H6						C16H14N2O6	331.092	5.13				ü
	Nitrendipine-M: -C2H6, +O						C16H14N2O7	347.087	5.12				ü
Olmesartan	Olmesartan	4-(2-Hydroxypropan-2-yl)-2-propyl-1-{[2'-(1H-tetrazol-5-yl)[1,1'-biphenyl]-4-yl]methyl}-1H-imidazole-5-carboxylic acid	144689-24-7	DTXSID2040571	CCCC1=NC(=C(N1CC1=CC=C(C=C1)C1=C(C=CC=C1)C1=NN=NN1)C(O)=O)C(C)(C)O	VTRAEEWXHOVJFV-UHFFFAOYSA-N	C24H26N6O3	447.214	5.88		ü	WRTMD
Perindopril	Perindopril	(2S,3aS,7aS)-1-[(2S)-2-{[(2S)-1-Ethoxy-1-oxopentan-2-yl]amino}propanoyl]octahydro-1H-indole-2-carboxylic acid (non-preferred name)	82834-16-0	DTXSID6023440	CCC[C@H](N[C@@H](C)C(=O)N1[C@H]2CCCC[C@H]2C[C@H]1C(O)=O)C(=O)OCC	IPVQLZZIHOAWMC-QXKUPLGCSA-N	C19H32N2O5	369.238	6.56	ü	ü	WRTMD, Eawag
	Perindopril-M: +C6H8O6						C25H40N2O11	545.27	5.52				ü	6
	Perindopril-M: -C2H4						C17H28N2O5	341.207	4.3				ü	6, 38
	Perindopril-M: -C2H4, +C6H8O6						C23H36N2O11	517.239	3.6				ü	6
Pindolol	Pindolol	1-[(1H-Indol-4-yl)oxy]-3-[(propan-2-yl)amino]propan-2-ol	13523-86-9	DTXSID8023476	CC(C)NCC(O)COC1=C2C=CNC2=CC=C1	JZQKKSLKJUAGIC-UHFFFAOYSA-N	C14H20N2O2	249.16	4.39		ü	WRTMD
	Pindolol-M: +C6H8O6						C20H28N2O8	425.192	3.98				ü
Pioglitazone	Pioglitazone	5-({4-[2-(5-Ethylpyridin-2-yl)ethoxy]phenyl}methyl)-1,3-thiazolidine-2,4-dione	111025-46-8	DTXSID3037129	CCC1=CN=C(CCOC2=CC=C(CC3SC(=O)NC3=O)C=C2)C=C1	HYAFETHFCAUJAY-UHFFFAOYSA-N	C19H20N2O3S	357.127	6.7		ü	WRTMD, Eawag
	Pioglitazone-M: +O						C19H20N2O4S	373.122	5.46				ü	29
	Pioglitazone-M: -CH4, + O2						C18H16N2O5S	373.085	6.27				ü	29, 39
	Pioglitazone-M: -H2, + O2						C19H18N2O5S	387.101	5.46					29
Prazosin	Prazosin	[4-(4-Amino-6,7-dimethoxyquinazolin-2-yl)piperazin-1-yl](furan-2-yl)methanone	19216-56-9	DTXSID4049082	COC1=CC2=NC(=NC(N)=C2C=C1OC)N1CCN(CC1)C(=O)C1=CC=CO1	IENZQIKPVFGBNW-UHFFFAOYSA-N	C19H21N5O4	384.167	5.59		ü	WRTMD
	Prazosin-M: +C6H8O6						C25H29N5O10	560.199	4.33				ü	40
Propanolol	Propanolol	1-[(Naphthalen-1-yl)oxy]-3-[(propan-2-yl)amino]propan-2-ol	525-66-6	DTXSID6023525	CC(C)NCC(O)COC1=C2C=CC=CC2=CC=C1	AQHHHDLHHXJYJD-UHFFFAOYSA-N	C16H21NO2	260.164	6.44		ü	WRTMD, Eawag
	Propanolol-M: +O						C16H21NO3	276.159	5.02					6
	Propanolol-M: +C6H8O6						C22H29NO8	436.197	5.6				ü	41
Quinapril	Quinapril	(3S)-2-{N-[(2S)-1-Ethoxy-1-oxo-4-phenylbutan-2-yl]-L-alanyl}-1,2,3,4-tetrahydroisoquinoline-3-carboxylic acid	85441-61-8	DTXSID4023547	CCOC(=O)[C@H](CCC1=CC=CC=C1)N[C@@H](C)C(=O)N1CC2=C(C[C@H]1C(O)=O)C=CC=C2	JSDRRTOADPPCHY-HSQYWUDLSA-N	C25H30N2O5	439.223	8.22	ü	ü	WRTMD
	Quinapril-M: -C2H4						C23H26N2O5	411.191	6.05				ü	6, 42
Ramipril	Ramipril	(2S,3aS,6aS)-1-[(2S)-2-{[(2S)-1-Ethoxy-1-oxo-4-phenylbutan-2-yl]amino}propanoyl]octahydrocyclopenta[b]pyrrole-2-carboxylic acid (non-preferred name)	87333-19-5	DTXSID8023551	CCOC(=O)[C@H](CCC1=CC=CC=C1)N[C@@H](C)C(=O)N1[C@H]2CCC[C@H]2C[C@H]1C(O)=O	HDACQVRGBOVJII-JBDAPHQKSA-N	C23H32N2O5	417.238	7.56	ü	ü	WRTMD
	Ramipril-M: +C6H8O6						C29H40N2O11	593.27	6.35				ü	43
	Ramipril-M: -C2H4						C21H28N2O5	389.207	5.5				ü	43
	Ramipril-M: -C2H4, +C6H8O6						C27H36N2O11	565.239	4.74				ü	43
Repaglinide	Repaglinide	2-Ethoxy-4-[2-({(1S)-3-methyl-1-[2-(piperidin-1-yl)phenyl]butyl}amino)-2-oxoethyl]benzoic acid	135062-02-1	DTXSID3023552	CCOC1=C(C=CC(CC(=O)N[C@@H](CC(C)C)C2=C(C=CC=C2)N2CCCCC2)=C1)C(O)=O	FAEKWTJYAYMJKF-QHCPKHFHSA-N	C27H36N2O4	453.275	9.49	ü	ü	WRTMD, Eawag
	Repaglinide-M: -C5H8						C22H28N2O4	385.212	8.1				ü	44
	Repaglinide-M: +O						C27H36N2O5	469.27	7.98				ü	44, 45
	Repaglinide-M: +O2						C27H36N2O6	485.265	8.8				ü	44
Rilmenidine	Rilmenidine	N-(Dicyclopropylmethyl)-4,5-dihydro-1,3-oxazol-2-amine	54187-04-1	DTXSID3045194	C1CC1C(NC1=NCCO1)C1CC1	CQXADFVORZEARL-UHFFFAOYSA-N	C10H16N2O	181.133	4.52	ü	ü	WRTMD
Rosuvastatin	Rosuvastatin	(3R,5S,6E)-7-[4-(4-Fluorophenyl)-2-[(methanesulfonyl)(methyl)amino]-6-(propan-2-yl)pyrimidin-5-yl]-3,5-dihydroxyhept-6-enoic acid	287714-41-4	DTXSID8048492	CC(C)C1=C(\C=C\[C@@H](O)C[C@@H](O)CC(O)=O)C(=NC(=N1)N(C)S(C)(=O)=O)C1=CC=C(F)C=C1	BPRHUIZQVSMCRT-VEUZHWNKSA-N	C22H28FN3O6S	482.176	8.01	ü	ü	WRTMD, Eawag
Saxagliptin	Saxagliptin	(1S,3S,5S)-2-[(2S)-2-amino-2-(3-hydroxy-1-adamantyl)acetyl]-2-azabicyclo[3.1.0]hexane-3-carbonitrile	361442-04-8	DTXSID7048580	C1[C@@H]2C[C@@H]2N([C@@H]1C#N)C(=O)[C@H](C34CC5CC(C3)CC(C5)(C4)O)N	QGJUIPDUBHWZPV-SGTAVMJGSA-N	C18H25N3O2	316.202	4.2				ü
	Saxagliptin-M: +O						C18H25N3O3	332.197	2.99				ü	46, 47
Simvastatin	Simvastatin	(1S,3R,7S,8S,8aR)-8-{2-[(2R,4R)-4-Hydroxy-6-oxooxan-2-yl]ethyl}-3,7-dimethyl-1,2,3,7,8,8a-hexahydronaphthalen-1-yl 2,2-dimethylbutanoate	79902-63-9	DTXSID0023581	CCC(C)(C)C(=O)O[C@H]1C[C@@H](C)C=C2C=C[C@H](C)[C@H](CC[C@@H]3C[C@@H](O)CC(=O)O3)[C@@H]12	RYMZZMVNJRMUDD-HGQWONQESA-N	C25H38O5	419.279	10.78	ü	ü	WRTMD, Eawag
	Simvastatin-M: +O						C25H38O6	435.274	9.69				ü	48-50
	Simvastatin-M: -H2						C25H36O5	417.264	10.6				ü	49
Sitagliptin	Sitagliptin	(3R)-3-amino-1-[3-(trifluoromethyl)-6,8-dihydro-5H-[1,2,4]triazolo[4,3-a]pyrazin-7-yl]-4-(2,4,5-trifluorophenyl)butan-1-one	486460-32-6	DTXSID70197572	C1CN2C(=NN=C2C(F)(F)F)CN1C(=O)C[C@@H](CC3=CC(=C(C=C3F)F)F)N	MFFMDFFZMYYVKS-SECBINFHSA-N	C16H15F6N5O4S	408.125	5.33	ü	ü	WRTMD, Eawag
Sotalol	Sotalol	N-(4-{1-Hydroxy-2-[(propan-2-yl)amino]ethyl}phenyl)methanesulfonamide	3930-20-9	DTXSID0023589	CC(C)NCC(O)C1=CC=C(NS(C)(=O)=O)C=C1	ZBMZVLHSJCTVON-UHFFFAOYSA-N	C12H20N2O3S	273.127	3.19		ü	WRTMD, Eawag
Spironolactone	Spironolactone	S-[(1R,3aS,3bR,4R,9aR,9bS,11aS)-9a,11a-Dimethyl-5',7-dioxo-2,3,3a,3b,4,5,7,8,9,9a,9b,10,11,11a-tetradecahydrospiro[cyclopenta[a]phenanthrene-1,2'-oxolan]-4-yl] ethanethioate	52-01-7	DTXSID6034186	[H][C@@]12CC[C@@]3(CCC(=O)O3)[C@@]1(C)CC[C@@]1([H])[C@@]2([H])[C@@H](CC2=CC(=O)CC[C@]12C)SC(C)=O	LXMSZDCAJNLERA-ZHYRCANASA-N	C24H32O4S	417.209	9.7		ü	WRTMD, Eawag
	Spironolactone-M: -C2H4OS						C22H28O3	341.211	9.92		ü	CASMI 2016		51, 52
	Spironolactone-M: -C2H4OS, +C6H8O6						C28H36O9	517.243	6.07
Telmisartan	Telmisartan	4'-[(1,7'-Dimethyl-2'-propyl-1H,3'H-[2,5'-bibenzimidazol]-3'-yl)methyl][1,1'-biphenyl]-2-carboxylic acid	144701-48-4	DTXSID8023636	CCCC1=NC2=C(C=C(C=C2C)C2=NC3=CC=CC=C3N2C)N1CC1=CC=C(C=C1)C1=CC=CC=C1C(O)=O	RMMXLENWKUUMAY-UHFFFAOYSA-N	C33H30N4O2	515.244	9.64	ü	ü	WRTMD, Eawag
	Telmisartan-M: +C6H8O6						C39H38N4O8	691.276	7.4					53
Ticlopidine	Ticlopidine	5-[(2-chlorophenyl)methyl]-6,7-dihydro-4H-thieno[3,2-c]pyridine	55142-85-3	DTXSID5023669	C1CN(CC2=C1SC=C2)CC3=CC=CC=C3Cl	PHWBOXQYWZNQIN-UHFFFAOYSA-N	C14H14ClNS	264.061	6.35	ü	ü	WRTMD, Eawag
	Ticlopidine-M: +O						C14H14ClNOS	280.056	6.47				ü	54, 55
	Ticlopidine-M: +O, +C6H8O6						C20H22ClNO7S	456.088	4.37					54
Torasemide	Torasemide	4-(3-Methylanilino)-N-[(propan-2-yl)carbamoyl]pyridine-3-sulfonamide	56211-40-6	DTXSID2023690	CC(C)NC(=O)NS(=O)(=O)C1=C(NC2=CC(C)=CC=C2)C=CN=C1	NGBFQHCMQULJNZ-UHFFFAOYSA-N	C16H20N4O3S
	Torasemide-M: +O						C16H20N4O4S	365.128	4.41				ü	6, 50
	Torasemide-M: -H2, +O2						C16H18N4O5S	379.107	4.56				ü	6
Trandolapril	Trandolapril	(2S,3aR,7aS)-1-[(2S)-2-{[(2S)-1-Ethoxy-1-oxo-4-phenylbutan-2-yl]amino}propanoyl]octahydro-1H-indole-2-carboxylic acid (non-preferred name)	87679-37-6	DTXSID2023692	[H][C@@]12C[C@H](N(C(=O)[C@H](C)N[C@@H](CCC3=CC=CC=C3)C(=O)OCC)[C@@]1([H])CCCC2)C(O)=O	VXFJYXUZANRPDJ-WTNASJBWSA-N	C24H34N2O5	431.25	8.25	ü	ü	WRTMD
	Trandolapril-M: -C2H4						C22H30N2O5	403.223	6.33				ü	51, 56, 57
Triamteren	Triamteren	6-Phenylpteridine-2,4,7-triamine	396-01-0	DTXSID6021373	NC1=NC(N)=C2N=C(C(N)=NC2=N1)C1=CC=CC=C1	FNYLWPVRPXGIIP-UHFFFAOYSA-N	C12H11N7	254.115	4.55	ü	ü	WRTMD, Eawag
Urapidil	Urapidil	6-({3-[4-(2-Methoxyphenyl)piperazin-1-yl]propyl}amino)-1,3-dimethylpyrimidine-2,4(1H,3H)-dione	34661-75-1	DTXSID9021425	COC1=C(C=CC=C1)N1CCN(CCCNC2=CC(=O)N(C)C(=O)N2C)CC1	ICMGLRUYEQNHPF-UHFFFAOYSA-N	C20H29N5O3	388.234	4.99	ü	ü	WRTMD
Valsartan	Valsartan	N-Pentanoyl-N-{[2'-(1H-tetrazol-5-yl)[1,1'-biphenyl]-4-yl]methyl}-D-valine	137862-53-4	DTXSID6023735	CCCCC(=O)N(CC1=CC=C(C=C1)C1=CC=CC=C1C1=NN=NN1)[C@H](C(C)C)C(O)=O	ACWBQPMHZXGDFX-JOCHJYFZSA-N	C24H29N5O3	436.234	8.66	ü	ü	WRTMD, Eawag
	Valsartan-M: +O						C24H29N5O4	452.23	7.31				ü	58
	Valsartan-M: +O, +C6H8O6						C30H37N5O10	628.261	6.85
Verapamil	Verapamil	2-(3,4-Dimethoxyphenyl)-5-{[2-(3,4-dimethoxyphenyl)ethyl](methyl)amino}-2-(propan-2-yl)pentanenitrile	52-53-9	DTXSID9041152	COC1=CC=C(CCN(C)CCCC(C#N)(C(C)C)C2=CC=C(OC)C(OC)=C2)C=C1OC	SGTNSNPWRIOYBX-UHFFFAOYSA-N	C27H38N2O4	455.29	8.38		ü	WRTMD, Eawag
	Verapamil-M: -CH2						C26H36N2O4	441.275	8.1				ü	59
Vildagliptin	Vildagliptin	(2S)-1-[2-[(3-hydroxy-1-adamantyl)amino]acetyl]pyrrolidine-2-carbonitrile	274901-16-5	n.a.	C1C[C@H](N(C1)C(=O)CNC23CC4CC(C2)CC(C4)(C3)O)C#N	SYOKIDBDQMKNDQ-XWTIBIIYSA-N	C17H25N3O2	304.202	3.53	ü	ü	WRTMD
	Vildagliptin-M: +C6H8O6						C23H33N3O8	480.239	3.13				ü	60
Xipamide	Xipamide	4-Chloro-N-(2,6-dimethylphenyl)-2-hydroxy-5-sulfamoylbenzamide	14293-44-8	DTXSID5023744	CC1=CC=CC(C)=C1NC(=O)C1=CC(=C(Cl)C=C1O)S(N)(=O)=O	MTZBBNMLMNBNJL-UHFFFAOYSA-N	C15H15ClN2O4S	355.051	8.01		ü	WRTMD
1 Oberacher, H.; Reinstadler, V.; Kreidl, M.; Stravs, M.A.; Hollender, J.; Schymanski, E.L. Annotating Nontargeted LC-HRMS/MS Data with Two Complementary Tandem Mass Spectral Libraries. Metabolites 2019, 9, 3. https://doi.org/10.3390/metabo9010003

## Sheet: References
References
1. Leung, S. K.; McNeill, S. A., The role of alfuzosin in the treatment of benign prostate hyperplasia and acute urinary retention. Aging Health 2006, 2 (3), 363-369.
2. Suchanova, B.; Kostiainen, R.; Ketola, R. A., Characterization of the in vitro metabolic profile of amlodipine in rat using liquid chromatography–mass spectrometry. European Journal of Pharmaceutical Sciences 2008, 33 (1), 91-99.
3. Reeves, P. R.; McAinsh, J.; McIntosh, D. A.; Winrow, M. J., Metabolism of atenolol in man. Xenobiotica 1978, 8 (5), 313-320.
4. Hoffart, E.; Ghebreghiorghis, L.; Nussler, A.; Thasler, W.; Weiss, T.; Schwab, M.; Burk, O., Effects of atorvastatin metabolites on induction of drug‐metabolizing enzymes and membrane transporters through human pregnane X receptor. British Journal of Pharmacology 2012, 165 (5), 1595-1608.
5. Crevar-Sakač, M.; Vujić, Z.; Vujčić, Z.; Marković, B.; Vasiljević, D., LC—MS/MS method for quantification of atorvastatin, o-hydroxyatorvastatin, p-hydroxyatorvastatin, and atorvastatin lactone in rat plasma. Acta Chromatographica 2016, 28 (3), 281-298.
6. Zisaki, A.; Miskovic, L.; Hatzimanikatis, V., Antihypertensive drugs metabolism: an update to pharmacokinetic profiles and computational approaches. Current Pharmaceutical Design 2015, 21 (6), 806-822.
7. Wong, Y.; Ludden, T., Determination of betaxolol and its metabolites in blood and urine by high-performance liquid chromatography with fluorimetric detection. Journal of Chromatography B 1990, 534, 161-172.
8. Bushee, J. L.; Dunne, C. E.; Argikar, U. A., An in vitro approach to investigate ocular metabolism of a topical, selective β 1-adrenergic blocking agent, betaxolol. Xenobiotica 2015, 45 (5), 396-405.
9. Lee, H.-W.; Park, W.-S.; Cho, S.-H.; Kim, M.-H.; Seo, J.-H.; Kim, Y.-W.; Kim, S.-S.; Lee, Y.-S.; Lee, K.-T., A liquid chromatography/positive ion tandem mass spectrometry method for the determination of cilazapril and cilazaprilat in human plasma. Talanta 2007, 71 (1), 62-67.
10. Williams, P.; Brown, A.; Rajaguru, S.; Francis, R.; Walters, G.; McEwen, J.; Durnin, C., The pharmacokinetics and bioavailability of cilazapril in normal man. British Journal of Clinical Pharmacology 1989, 27 (S2), 181S-188S.
11. Elsinghorst, P. W., Quantitative determination of clopidogrel and its metabolites in biological samples: A mini-review. Journal of Chromatography B 2013, 917, 48-52.
12. Molden, E.; Bøe, G. H.; Christensen, H.; Reubsaet, L., High-performance liquid chromatography–mass spectrometry analysis of diltiazem and 11 of its phase I metabolites in human plasma. Journal of Pharmaceutical and Biomedical Analysis 2003, 33 (2), 275-285.
13. Halder, D.; Dan, S.; Pal, M. M.; Biswas, E.; Chatterjee, N.; Sarkar, P.; Halder, U. C.; Pal, T. K., LC–MS/MS assay for quantitation of enalapril and enalaprilat in plasma for bioequivalence study in Indian subjects. Future Science OA 2017, 3 (1), FSO165.
14. Todd, P.; Goa, K., Enalapril. A reappraisal of its pharmacology and therapeutic use in hypertension. Drugs 1992, 43 (3), 346-381.
15. Zhang, J. Y.; Fast, D. M.; Breau, A. P., A validated SPE–LC-MS/MS assay for Eplerenone and its hydrolyzed metabolite in human urine. Journal of Pharmaceutical and Biomedical Analysis 2003, 31 (1), 103-115.
16. Kosoglou, T.; Statkevich, P.; Johnson-Levonas, A.; Paolini, J. F.; Bergman, A. J.; Alton, K. B., Ezetimibe. Clinical Pharmacokinetics 2005, 44 (5), 467-494.
17. Dunselman, P. H.; Edgar, B., Felodipine clinical pharmacokinetics. Clinical Pharmacokinetics 1991, 21 (6), 418-430.
18. Nishioka, R.; Umeda, I.; Öi, N.; Tabata, S.; Uno, K., Determination of felodipine and its metabolites in plasma using capillary gas chromatography with electron-capture detection and their identification by gas chromatography—mass spectrometry. Journal of Chromatography B 1991, 565 (1-2), 237-246.
19. Alagona Jr, P., Fenofibric acid: a new fibrate approved for use in combination with statin for the treatment of mixed dyslipidemia. Vascular Health and Risk Management 2010, 6, 351.
20. Chavan, B. B.; Kalariya, P. D.; Nimbalkar, R. D.; Garg, P.; Srinivas, R.; Kumar Talluri, M., Identification and characterization of fluvastatin metabolites in rats by UHPLC/Q‐TOF/MS/MS and in silico toxicological screening of the metabolites. Journal of Mass Spectrometry 2017, 52 (5), 296-314.
21. Xue, K.; Li, G.; Sun, X.; Hu, Y.; Hu, L.; Huang, J.; Si, L., Simultaneous quantification of fosinopril and its active metabolite fosinoprilat in rat plasma by UFLC-MS/MS: Application of formic acid in the stabilization of an ester-containing drug. Journal of Chromatography B 2015, 990, 141-149.
22. Ravindran, S.; Gorti, S. K.; Basu, S.; Surve, P.; Honrao, P., Differences and similarities in the metabolism of glyburide for various species: an analysis by LC-DAD-Q-TRAP-MS/MS. Journal of Analytical and Bioanalytical Techniques 2013, 4, 164.
23. Oida, T.; Yoshida, K.; Kagemoto, A.; Sekine, Y.; Higashijima, T., The metabolism of gliclazide in man. Xenobiotica 1985, 15 (1), 87-96.
24. Noh, K.; Kim, E.; Jeong, T.; Na, M.; Baek, M.-C.; Liu, K.-H.; Park, P.-H.; Shin, B. S.; Kang, W., Simultaneous determination of glimepiride and its metabolites in human plasma by liquid chromatography coupled to a tandem mass spectrometry. Archives of Pharmacal Research 2011, 34 (12), 2073-2078.
25. Thevis, M.; Geyer, H.; Schänzer, W., Identification of oral antidiabetics and their metabolites in human urine by liquid chromatography/tandem mass spectrometry—a matter for doping control analysis. Rapid Communications in Mass Spectrometry 2005, 19 (7), 928-936.
26. Schollée, J. E.; Schymanski, E. L.; Stravs, M. A.; Gulde, R.; Thomaidis, N. S.; Hollender, J., Similarity of high-resolution tandem mass spectrometry spectra of structurally related micropollutants and transformation products. Journal of The American Society for Mass Spectrometry 2017, 28 (12), 2692-2704.
27. Matsuoka, M.; Horimoto, S.; Mabuchi, M.; Banno, K., Determination of three metabolites of a new angiotensin-converting enzyme inhibitor, imidapril, in plasma and urine by gas chromatography—mass spectrometry using multiple ion detection. Journal of Chromatography B 1992, 581 (1), 65-73.
28. Sun, H.; Moore, C.; Dansette, P. M.; Kumar, S.; Halpert, J. R.; Yost, G. S., Dehydrogenation of the indoline-containing drug 4-chloro-N-(2-methyl-1-indolinyl)-3-sulfamoylbenzamide (indapamide) by CYP3A4: correlation with in silico predictions. Drug Metabolism and Disposition 2009, 37 (3), 672-684.
29. Zhou, S.-F.; Zhou, Z.-W.; Yang, L.-P.; Cai, J.-P., Substrates, inducers, inhibitors and structure-activity relationships of human Cytochrome P450 2C9 and implications in drug development. Current medicinal chemistry 2009, 16 (27), 3480-3675.
30. Barchielli, M.; Dolfini, E.; Farina, P.; Leoni, B.; Targa, G.; Vinaccia, V.; Tajana, A., Clinical pharmacokinetics of lercanidipine. Journal of Cardiovascular Pharmacology 1997, 29, S1-S15.
31. Baranowska, I.; Magiera, S.; Baranowski, J., UHPLC method for the simultaneous determination of β-blockers, isoflavones and their metabolites in human urine. Journal of Chromatography B 2011, 879 (9-10), 615-626.
32. Borg, K. O.; Carlsson, E.; Hoffmann, K. J.; Jönsson, T. E.; Thorin, H.; Wallin, B., Metabolism of metoprolol‐(3H) in man, the dog and the rat. Acta Pharmacologica et Toxicologica 1975, 36, 125-135.
33. Weaver, M. L.; Orwig, B. A.; Rodriguez, L. C.; Graham, E. D.; Chin, J. A.; Shapiro, M. J.; McLeod, J. F.; Mangold, J. B., Pharmacokinetics and metabolism of nateglinide in humans. Drug Metabolism and Disposition 2001, 29 (4), 415-421.
34. Van Peer, A.; Snoeck, E.; Woestenborghs, R.; Van de Velde, V.; Mannens, G.; Meuldermans, W.; Heykants, J., Clinical pharmacokinetics of nebivolol. Drug Investigation 1991, 3 (1), 25-30.
35. Fongemie, J.; Felix-Getzik, E., A review of nebivolol pharmacology and clinical evidence. Drugs 2015, 75 (12), 1349-1371.
36. Frydman, A., Pharmacokinetic profile of nicorandil in humans: an overview. Journal of Cardiovascular Pharmacology 1992, 20, S34-44.
37. Schmid, B.; Perry, H.; Idle, J., Determination of nifedipine and its three principal metabolites in plasma and urine by automated electron-capture capillary gas chromatography. Journal of Chromatography B 1988, 425, 107-119.
38. Tao, Y.; Wang, S.; Wang, L.; Song, M.; Hang, T., Simultaneous determination of indapamide, perindopril and perindoprilat in human plasma or whole blood by UPLC-MS/MS and its pharmacokinetic application. Journal of Pharmaceutical Analysis 2018, 8 (5), 333-340.
39. Lin, Z. J.; Ji, W.; Desai-Krieger, D.; Shum, L., Simultaneous determination of pioglitazone and its two active metabolites in human plasma by LC–MS/MS. Journal of Pharmaceutical and Biomedical Analysis 2003, 33 (1), 101-108.
40. Erve, J. C.; Vashishtha, S. C.; DeMaio, W.; Talaat, R. E., Metabolism of prazosin in rat, dog, and human liver microsomes and cryopreserved rat and human hepatocytes and characterization of metabolites by liquid chromatography/tandem mass spectrometry. Drug Metabolism and Disposition 2007, 35 (6), 908-916.
41. He, H.; Li, L.; Zhao, L.; Sun, N.; Zhang, M.; Cheng, Y.; Yu, L.; Ma, L.; Wang, X., An improved HPLC-MS/MS method for simultaneous quantification of propranolol and its two phase I metabolites in plasma of infants with hemangioma and its application to a comparative study of plasma concentrations. RSC Advances 2018, 8 (65), 37286-37294.
42. Sora, I.; Cristea, E.; Albu, F.; Udrescu, S.; David, V.; Medvedovici, A., LC–MS/MS assay of quinapril and its metabolite quinaprilat for drug bioequivalence evaluation: prospective, concurrential and retrospective method validation. Bioanalysis 2009, 1 (1), 71-86.
43. Yuan, B.; Wang, X.; Zhang, F.; Jia, J.; Tang, F., Simultaneous determination of ramipril and its active metabolite ramiprilat in human plasma by LC–MS–MS. Chromatographia 2008, 68 (7), 533-539.
44. Säll, C.; Houston, J. B.; Galetin, A., A comprehensive assessment of repaglinide metabolic pathways: impact of choice of in vitro system and relative enzyme contribution to in vitro clearance. Drug Metabolism and Disposition 2012, 40 (7), 1279-1289.
45. Showande, S. J.; Fakeye, T. O.; Kajula, M.; Hokkanen, J.; Tolonen, A., Potential inhibition of major human cytochrome P450 isoenzymes by selected tropical medicinal herbs—Implication for herb–drug interactions. Food Science & Nutrition 2019, 7 (1), 44-55.
46. Batta, N.; Pilli, N.; Derangula, V.; Vurimindi, H.; Damaramadugu, R.; Yejella, R., A Rapid and Sensitive LC-MS/MS Assay for the Determination of Saxagliptin and its Active Metabolite 5-Hydroxy Saxagliptin in Human Plasma and its application to a pharmacokinetic study. Drug Research 2015, 65 (03), 133-140.
47. Shah, P. A.; Shah, J. V.; Sanyal, M.; Shrivastav, P. S., LC–MS/MS analysis of metformin, saxagliptin and 5‐hydroxy saxagliptin in human plasma and its pharmacokinetic study with a fixed‐dose formulation in healthy Indian subjects. Biomedical Chromatography 2017, 31 (3), e3809.
48. Liu, A.; Wu, Q.; Guo, J.; Ares, I.; Rodríguez, J.-L.; Martínez-Larrañaga, M.-R.; Yuan, Z.; Anadón, A.; Wang, X.; Martínez, M.-A., Statins: Adverse reactions, oxidative stress and metabolic interactions. Pharmacology & Therapeutics 2019, 195, 54-84.
49. Kim, K.-H.; Kang, J.-Y.; Kim, D.-H.; Park, S.-H.; Park, S. H.; Kim, D.; Park, K. D.; Lee, Y. J.; Jung, H.-C.; Pan, J.-G., Generation of human chiral metabolites of simvastatin and lovastatin by bacterial CYP102A1 mutants. Drug Metabolism and Disposition 2011, 39 (1), 140-150.
50. Ternes, T.; Dierkes, G.; Boulard, L.; Weizel, A., Method Development for Analysis of Pharmaceuticals in Environmental Samples. Umweltbundesamt, 2018, Dessau-Roßlau, Germany, ISSN 1862-4804.
51. Tomaszewski, M.; White, C.; Patel, P.; Masca, N.; Damani, R.; Hepworth, J.; Samani, N. J.; Gupta, P.; Madira, W.; Stanley, A., High rates of non-adherence to antihypertensive treatment revealed by high-performance liquid chromatography-tandem mass spectrometry (HP LC-MS/MS) urine analysis. Heart 2014, 100 (11), 855-861.
52. Guo, P.; Liang, Q.; Zheng, J.; Chen, J.; Guan, Y.; Ding, L.; Jiang, F.; Chen, X.; Huang, M.; Chen, A., Simultaneous determination of canrenone, digoxin and tolvaptan by UHPLC–MS/MS: application in heart failure patients. Bioanalysis 2020, 12 (9), 569-582.
53. Stangier, J.; Schmid, J.; Türck, D.; Switek, H.; Verhagen, A.; Peeters, P. A.; van Marle, S. P.; Tamminga, W. J.; Sollie, F. A.; Jonkman, J. H., Absorption, metabolism, and excretion of intravenously and orally administered [14C] telmisartan in healthy volunteers. The Journal of Clinical Pharmacology 2000, 40 (12), 1312-1322.
54. Shimizu, S.; Atsumi, R.; Nakazawa, T.; Fujimaki, Y.; Sudo, K.; Okazaki, O., Metabolism of ticlopidine in rats: identification of the main biliary metabolite as a glutathione conjugate of ticlopidine S-oxide. Drug Metabolism and Disposition 2009, 37 (9), 1904-1915.
55. Talakad, J. C.; Shah, M. B.; Walker, G. S.; Xiang, C.; Halpert, J. R.; Dalvie, D., Comparison of in vitro metabolism of ticlopidine by human cytochrome P450 2B6 and rabbit cytochrome P450 2B4. Drug Metabolism and Disposition 2011, 39 (3), 539-550.
56. Nirogi, R. V.; Kandikere, V. N.; Shrivastava, W.; Mudigonda, K., Quantification of trandolapril and its metabolite trandolaprilat in human plasma by liquid chromatography/tandem mass spectrometry using solid‐phase extraction. Rapid Communications in Mass Spectrometry 2006, 20 (24), 3709-3716.
57. Magdy, R.; El‐Khatib, A. H.; Hemdan, A.; Elaziz, O. A.; Farouk, M.; Linscheid, M. W., Comparative pharmacokinetics of trandolapril, its active metabolite, and verapamil in human plasma of Egyptian population using HPLC–MS/MS. Drug Testing and Analysis 2018, 10 (7), 1158-1167.
58. Waldmeier, F.; Flesch, G.; Mu Ller, P.; Winkler, T.; Kriemler, H.-P.; Buhlmayer, P.; De Gasparo, M., Pharmacokinetics, disposition and biotransformation of [14C]-radiolabelled valsartan in healthy male volunteers after a single oral dose. Xenobiotica 1997, 27 (1), 59-71.
59. Singhal, P.; Yadav, M.; Winter, S.; Guttikar, S.; Patel, D.; Mills, M.; Shrivastav, P. S., Enantiomeric separation of verapamil and its active metabolite, norverapamil, and simultaneous quantification in human plasma by LC–ESI-MS-MS. Journal of Chromatographic Science 2012, 50 (9), 839-848.
60. He, H.; Tran, P.; Yin, H.; Smith, H.; Batard, Y.; Wang, L.; Einolf, H.; Gu, H.; Mangold, J. B.; Fischer, V., Absorption, metabolism, and excretion of [14C] vildagliptin, a novel dipeptidyl peptidase 4 inhibitor, in humans. Drug Metabolism and Disposition 2009, 37 (3), 536-544.
